# Supplementary material for: Characteristics and Outcome Analysis for Intensive Care Patients Undergoing Decompressive Laparotomy for Abdominal Compartment Syndrome: Impact of Extracorporeal Membrane Oxygenation Support
Source: J Clin Med. 2023 Nov 29;12(23):7403. doi: 10.3390/jcm12237403 (PMC10707647; doi:10.3390/jcm12237403)
Supplement: Supplementary file 1 [file jcm-12-07403-s001.zip]

Archive with 1 entries (1 files):
- jcm-2670236-supplementary.pdf
